# Supplementary material for: Microorganisms Detected in Intussusception Cases and Controls in Children <3 Years in South Africa From 2013 to 2017
Source: Open Forum Infect Dis. 2023 Sep 4;10(9):ofad458. doi: 10.1093/ofid/ofad458 (PMC10500044; doi:10.1093/ofid/ofad458)
Supplement: ofad458_Supplementary_Data [file ofad458_supplementary_data.zip]

Archive with 2 entries (2 files):
- Supplementary figure 1_ISS_BR.docx
- Supplementary table 1_ISS_BR.docx
